# Supplementary material for: Light Gradient-Based Screening of Arabidopsis thaliana on a 384-Well Type Plant Array Chip
Source: Micromachines (Basel). 2020 Feb 12;11(2):191. doi: 10.3390/mi11020191 (PMC7074641; doi:10.3390/mi11020191)
Supplement: Supplementary file 1 [file micromachines-11-00191-s001.zip]

Archive with 2 entries (2 files):
- Video S1.mp4
- micromachines-691189-suppl._corrections_clean.docx
